# Supplementary material for: Glibenclamide inhibits BK polyomavirus infection in kidney cells through CFTR blockade
Source: Antiviral Res. 2020 Jun;178:104778. doi: 10.1016/j.antiviral.2020.104778 (PMC7322401; doi:10.1016/j.antiviral.2020.104778)
Supplement: Multimedia component 1 [file mmc1.xml]

<?xml version="1.0" encoding="UTF-8" standalone="no"?><data:data><datasets><author>a.macdonald@leeds.ac.uk</author><type>0</type><dataset><value>1</value><reason>Data will be made available on request</reason><comments/></dataset></datasets></data:data>
